# Supplementary material for: Ginsenoside Rb1-Enriched Saponin Fraction Inhibits M1 Macrophage Polarization by Suppression of TLR4 Trafficking in Metabolic Dysfunction-Associated Alcoholic Liver Disease
Source: Nutrients. 2026 Jul 13;18(14):2294. doi: 10.3390/nu18142294 (PMC13414620; doi:10.3390/nu18142294)
Supplement: Supplementary file 1 [file nutrients-18-02294-s001.zip]

Archive with 1 entries (1 files):
- nutrients-4404731-supplementary.pdf
